# Supplementary material for: Coal gangue recognition based on spectral imaging combined with XGBoost
Source: PLoS One. 2023 Jan 19;18(1):e0279955. doi: 10.1371/journal.pone.0279955 (PMC9851550; doi:10.1371/journal.pone.0279955)
Supplement: S1 Data — (XLSX) [file pone.0279955.s001.xlsx]

## Sheet: Sheet1
	principal component	ELM	SVM	KNN	Adaboost	CART	Xgboost
	7	0.945833	0.975	0.966667	0.958333	0.975	0.975
	8	0.947167	0.975	0.966667	0.958333	0.975	0.975
	9	0.947333	0.975	0.966667	0.958333	0.975	0.975
	10	0.949833	0.975	0.966667	0.975	0.975	0.975
	11	0.952	0.975	0.966667	0.975	0.975	0.975
	12	0.950833	0.975	0.975	0.975	0.975	0.975
	13	0.949	0.975	0.975	0.975	0.975	0.983333
	14	0.951667	0.975	0.975	0.983333	0.975	0.983333
	15	0.955	0.975	0.975	0.975	0.975	0.983333
	16	0.9535	0.975	0.975	0.975	0.975	0.983333
	17	0.956333	0.975	0.975	0.966667	0.975	0.983333
	18	0.953333	0.975	0.975	0.966667	0.975	0.983333
	19	0.954667	0.975	0.975	0.966667	0.975	0.983333
	20	0.951833	0.975	0.975	0.975	0.975	0.983333
	21	0.954	0.975	0.975	0.975	0.975	0.983333
	22	0.948	0.975	0.975	0.975	0.975	0.983333
	23	0.951333	0.975	0.975	0.975	0.975	0.983333
	24	0.955333	0.975	0.975	0.975	0.975	0.983333
	25	0.955333	0.975	0.975	0.966667	0.975	0.983333
	26	0.954333	0.975	0.975	0.966667	0.975	0.983333
	27	0.955667	0.975	0.975	0.975	0.975	0.983333
	28	0.9525	0.975	0.975	0.975	0.975	0.983333
	29	0.953667	0.975	0.975	0.983333	0.975	0.983333
	30	0.953333	0.975	0.975	0.983333	0.975	0.983333
	31	0.958333	0.975	0.975	0.975	0.975	0.983333
	32	0.957833	0.975	0.975	0.975	0.975	0.983333
	33	0.959333	0.975	0.975	0.975	0.975	0.983333
	34	0.954833	0.975	0.975	0.983333	0.975	0.983333
	35	0.959	0.975	0.975	0.975	0.975	0.983333
	36	0.958167	0.975	0.975	0.975	0.975	0.983333
	37	0.9605	0.975	0.983333	0.975	0.975	0.983333
	38	0.957833	0.975	0.983333	0.975	0.975	0.983333
	39	0.956833	0.975	0.983333	0.975	0.975	0.983333
	40	0.960167	0.975	0.983333	0.975	0.975	0.983333
	41	0.960667	0.975	0.983333	0.975	0.975	0.983333
	42	0.955667	0.975	0.983333	0.975	0.975	0.983333
	43	0.959833	0.975	0.983333	0.983333	0.975	0.983333
	44	0.960167	0.975	0.983333	0.975	0.975	0.983333
	45	0.957833	0.975	0.983333	0.966667	0.975	0.983333
	46	0.957833	0.975	0.983333	0.966667	0.975	0.983333
	47	0.959667	0.975	0.983333	0.966667	0.975	0.983333
	48	0.958833	0.975	0.983333	0.966667	0.975	0.983333
	49	0.955667	0.975	0.983333	0.966667	0.975	0.983333
	50	0.9595	0.975	0.983333	0.975	0.975	0.983333
	51	0.958833	0.975	0.983333	0.975	0.975	0.983333
	52	0.9595	0.975	0.983333	0.975	0.975	0.983333
	53	0.959333	0.975	0.983333	0.95	0.975	0.983333
	54	0.958667	0.975	0.983333	0.975	0.975	0.983333
	55	0.958167	0.975	0.983333	0.95	0.975	0.983333
	56	0.955667	0.975	0.983333	0.975	0.975	0.983333
	57	0.9595	0.975	0.983333	0.975	0.975	0.983333
	58	0.958667	0.975	0.983333	0.975	0.975	0.983333
	59	0.958333	0.975	0.983333	0.95	0.975	0.983333
	60	0.9575	0.975	0.983333	0.958333	0.975	0.983333
	61	0.9595	0.975	0.983333	0.958333	0.975	0.983333
	62	0.958667	0.975	0.983333	0.95	0.975	0.983333
	63	0.956833	0.975	0.983333	0.95	0.975	0.983333
	64	0.958833	0.975	0.983333	0.95	0.975	0.983333
	65	0.9565	0.975	0.983333	0.95	0.975	0.983333
	66	0.9565	0.975	0.983333	0.95	0.975	0.983333
	67	0.954	0.975	0.983333	0.95	0.975	0.983333
	68	0.9565	0.975	0.983333	0.95	0.975	0.983333
	69	0.9605	0.975	0.983333	0.95	0.975	0.983333
	70	0.959	0.975	0.983333	0.95	0.95	0.983333
	71	0.959667	0.975	0.983333	0.95	0.95	0.983333
	72	0.960833	0.975	0.983333	0.95	0.95	0.983333
	73	0.9595	0.975	0.983333	0.95	0.95	0.983333
	74	0.960833	0.975	0.983333	0.966667	0.95	0.983333
	75	0.9585	0.975	0.983333	0.966667	0.95	0.983333
	76	0.959333	0.975	0.975	0.966667	0.95	0.983333
	77	0.956	0.975	0.975	0.966667	0.95	0.983333
	78	0.957	0.975	0.975	0.958333	0.95	0.983333
	79	0.954667	0.975	0.975	0.958333	0.95	0.983333
	80	0.956	0.975	0.975	0.958333	0.95	0.983333
	81	0.9535	0.975	0.975	0.958333	0.95	0.983333
	82	0.958	0.975	0.975	0.958333	0.95	0.983333
	83	0.955	0.975	0.975	0.958333	0.95	0.983333
	84	0.957667	0.975	0.975	0.958333	0.95	0.983333
	85	0.955667	0.975	0.975	0.958333	0.95	0.983333
	86	0.957833	0.975	0.975	0.958333	0.95	0.983333
	87	0.956167	0.975	0.975	0.966667	0.95	0.983333
	88	0.956667	0.975	0.975	0.958333	0.95	0.983333
	89	0.9605	0.975	0.975	0.958333	0.95	0.983333
	90	0.957667	0.975	0.975	0.958333	0.95	0.983333
	91	0.956333	0.975	0.975	0.958333	0.95	0.983333
	92	0.957333	0.975	0.975	0.958333	0.95	0.983333
	93	0.953833	0.975	0.975	0.958333	0.95	0.983333
	94	0.955667	0.975	0.975	0.966667	0.95	0.983333
	95	0.957833	0.975	0.975	0.966667	0.95	0.983333
	96	0.956833	0.975	0.975	0.966667	0.95	0.983333
	97	0.957333	0.975	0.975	0.966667	0.95	0.983333
	98	0.958167	0.975	0.975	0.966667	0.95	0.983333
	99	0.958	0.975	0.975	0.966667	0.95	0.983333
	100	0.9575	0.975	0.975	0.966667	0.95	0.983333

## Sheet: Sheet2
			Algorithm	Data dimension reduction				Mean spectral data
				Train accuracy	Test accuracy	F1	Principalcomponents	Train accuracy	Test accuracy	F1
			XGBoost	100	98.33	0.983	16	100	98.33	0.983
			CART	99.32	97.5	0.975	16	98.86	84.17	0.846
			AdaBoost	100	98.33	0.983	29	100	96.67	0.967
			ELM	99.09	95.83	0.959	16	92.73	85.83	0.858
			KNN	99.32	98.33	0.983	38	98.41	95.83	0.959
			SVM	99.09	97.5	0.975	16	71.59	65	0.705
				XGBoost					AdaBoost
				Train accuracy	Train time	Standard deviation	Test accuracy	Test F1score	Train accuracy	Train time	Standard deviation	Test accuracy	Test F1score
			PCA	100	0.05533	0.00337	98.33	0.983	100	0.12123	0.00152	97.5	0.975
			LBP	100	0.07101	0.01379	90.83	0.913	96.81	0.23573	0.04202	83.33	0.84
			None	100	7.68853	0.2053	98.33	0.983	100	42.7931	0.40627	95	0.95

## Sheet: ELM 
	times	7	8	9	10	11	12	13	14	15	16	17	18	19	20	21	22	23	24	25	26	27	28	29	30	31	32	33	34	35	36	37	38	39	40	41	42	43	44	45	46	47	48	49	50	51	52	53	54
	1	0.958333	0.966667	0.933333	0.941667	0.95	0.941667	0.933333	0.941667	0.958333	0.95	0.966667	0.95	0.941667	0.958333	0.958333	0.941667	0.941667	0.958333	0.95	0.966667	0.933333	0.966667	0.966667	0.958333	0.958333	0.966667	0.941667	0.933333	0.958333	0.958333	0.958333	0.966667	0.966667	0.975	0.933333	0.958333	0.933333	0.941667	0.966667	0.958333	0.966667	0.958333	0.966667	0.95	0.975	0.941667	0.95	0.958333
	2	0.958333	0.941667	0.95	0.975	0.966667	0.941667	0.941667	0.925	0.941667	0.966667	0.958333	0.958333	0.933333	0.941667	0.958333	0.941667	0.958333	0.966667	0.975	0.916667	0.966667	0.95	0.941667	0.958333	0.975	0.95	0.966667	0.95	0.966667	0.975	0.958333	0.958333	0.966667	0.958333	0.941667	0.933333	0.966667	0.958333	0.958333	0.958333	0.966667	0.958333	0.958333	0.958333	0.958333	0.958333	0.966667	0.95
	3	0.95	0.941667	0.941667	0.95	0.966667	0.95	0.975	0.95	0.958333	0.933333	0.958333	0.966667	0.975	0.975	0.95	0.95	0.941667	0.958333	0.958333	0.958333	0.975	0.958333	0.933333	0.95	0.975	0.958333	0.966667	0.966667	0.958333	0.95	0.958333	0.983333	0.95	0.941667	0.975	0.941667	0.966667	0.941667	0.958333	0.925	0.975	0.966667	0.95	0.941667	0.958333	0.941667	0.925	0.966667
	4	0.95	0.95	0.966667	0.958333	0.95	0.95	0.95	0.966667	0.975	0.958333	0.975	0.966667	0.958333	0.95	0.95	0.941667	0.983333	0.95	0.966667	0.933333	0.958333	0.975	0.95	0.95	0.941667	0.966667	0.966667	0.95	0.958333	0.966667	0.966667	0.966667	0.966667	0.975	0.966667	0.958333	0.966667	0.966667	0.975	0.95	0.966667	0.958333	0.941667	0.958333	0.975	0.95	0.958333	0.966667
	5	0.933333	0.941667	0.95	0.925	0.966667	0.975	0.941667	0.958333	0.941667	0.941667	0.933333	0.966667	0.95	0.95	0.941667	0.933333	0.966667	0.975	0.966667	0.958333	0.941667	0.958333	0.966667	0.941667	0.966667	0.966667	0.958333	0.958333	0.975	0.95	0.975	0.941667	0.966667	0.933333	0.958333	0.966667	0.966667	0.916667	0.958333	0.933333	0.95	0.975	0.941667	0.958333	0.941667	0.966667	0.958333	0.958333
	6	0.941667	0.925	0.975	0.925	0.975	0.958333	0.958333	0.958333	0.958333	0.925	0.941667	0.966667	0.941667	0.916667	0.95	0.941667	0.975	0.941667	0.958333	0.966667	0.958333	0.95	0.925	0.966667	0.958333	0.95	0.933333	0.958333	0.958333	0.975	0.966667	0.941667	0.958333	0.958333	0.958333	0.983333	0.958333	0.966667	0.966667	0.966667	0.966667	0.966667	0.975	0.958333	0.975	0.975	0.975	0.925
	7	0.958333	0.941667	0.95	0.941667	0.941667	0.975	0.975	0.941667	0.966667	0.941667	0.966667	0.958333	0.966667	0.958333	0.966667	0.95	0.95	0.95	0.958333	0.941667	0.941667	0.95	0.958333	0.95	0.966667	0.975	0.95	0.958333	0.966667	0.958333	0.966667	0.966667	0.966667	0.941667	0.966667	0.966667	0.975	0.966667	0.958333	0.975	0.975	0.95	0.958333	0.975	0.933333	0.975	0.966667	0.966667
	8	0.966667	0.966667	0.925	0.958333	0.941667	0.941667	0.933333	0.95	0.941667	0.95	0.958333	0.95	0.941667	0.966667	0.95	0.958333	0.966667	0.958333	0.933333	0.95	0.975	0.95	0.958333	0.966667	0.958333	0.941667	0.958333	0.966667	0.95	0.975	0.966667	0.958333	0.916667	0.95	0.975	0.925	0.95	0.966667	0.95	0.95	0.966667	0.966667	0.966667	0.933333	0.975	0.95	0.95	0.933333
	9	0.941667	0.966667	0.95	0.95	0.933333	0.925	0.933333	0.95	0.966667	0.95	0.958333	0.966667	0.966667	0.966667	0.95	0.95	0.95	0.95	0.958333	0.958333	0.933333	0.941667	0.958333	0.95	0.966667	0.95	0.958333	0.941667	0.933333	0.975	0.941667	0.966667	0.941667	0.958333	0.966667	0.95	0.933333	0.958333	0.975	0.966667	0.95	0.966667	0.95	0.975	0.966667	0.941667	0.958333	0.95
	10	0.95	0.941667	0.933333	0.966667	0.958333	0.95	0.925	0.966667	0.95	0.975	0.95	0.958333	0.941667	0.958333	0.95	0.958333	0.958333	0.975	0.966667	0.941667	0.958333	0.941667	0.95	0.966667	0.958333	0.966667	0.958333	0.975	0.958333	0.958333	0.958333	0.958333	0.966667	0.941667	0.95	0.958333	0.975	0.966667	0.958333	0.958333	0.958333	0.95	0.933333	0.975	0.958333	0.941667	0.966667	0.958333
	11	0.933333	0.966667	0.941667	0.958333	0.95	0.941667	0.95	0.933333	0.941667	0.983333	0.975	0.933333	0.95	0.958333	0.966667	0.958333	0.958333	0.975	0.958333	0.966667	0.95	0.958333	0.933333	0.925	0.975	0.975	0.975	0.975	0.958333	0.95	0.95	0.975	0.916667	0.966667	0.966667	0.975	0.966667	0.958333	0.958333	0.958333	0.958333	0.958333	0.941667	0.975	0.95	0.958333	0.958333	0.958333
	12	0.941667	0.958333	0.95	0.958333	0.933333	0.933333	0.941667	0.941667	0.966667	0.941667	0.95	0.966667	0.95	0.958333	0.95	0.975	0.958333	0.933333	0.95	0.958333	0.941667	0.933333	0.975	0.966667	0.958333	0.958333	0.975	0.941667	0.958333	0.958333	0.958333	0.941667	0.975	0.975	0.966667	0.966667	0.941667	0.966667	0.958333	0.958333	0.966667	0.95	0.958333	0.95	0.966667	0.958333	0.941667	0.958333
	13	0.95	0.933333	0.925	0.941667	0.941667	0.966667	0.95	0.95	0.958333	0.95	0.975	0.95	0.941667	0.95	0.975	0.933333	0.933333	0.966667	0.958333	0.983333	0.966667	0.95	0.966667	0.95	0.95	0.95	0.958333	0.95	0.958333	0.933333	0.975	0.966667	0.958333	0.966667	0.958333	0.983333	0.958333	0.966667	0.975	0.966667	0.958333	0.966667	0.933333	0.975	0.95	0.966667	0.941667	0.95
	14	0.933333	0.941667	0.95	0.933333	0.925	0.933333	0.925	0.95	0.95	0.95	0.941667	0.95	0.95	0.966667	0.925	0.933333	0.941667	0.95	0.966667	0.95	0.941667	0.966667	0.975	0.958333	0.933333	0.958333	0.966667	0.95	0.966667	0.958333	0.966667	0.941667	0.941667	0.983333	0.966667	0.966667	0.958333	0.966667	0.95	0.958333	0.958333	0.958333	0.975	0.95	0.958333	0.958333	0.966667	0.975
	15	0.933333	0.941667	0.95	0.941667	0.966667	0.958333	0.95	0.983333	0.958333	0.966667	0.95	0.966667	0.958333	0.958333	0.941667	0.925	0.941667	0.966667	0.933333	0.958333	0.95	0.95	0.958333	0.966667	0.983333	0.95	0.958333	0.958333	0.958333	0.966667	0.975	0.975	0.966667	0.966667	0.966667	0.966667	0.958333	0.95	0.966667	0.966667	0.958333	0.941667	0.958333	0.958333	0.966667	0.958333	0.95	0.95
	16	0.933333	0.95	0.958333	0.966667	0.933333	0.925	0.941667	0.95	0.958333	0.95	0.966667	0.933333	0.941667	0.933333	0.95	0.975	0.966667	0.966667	0.916667	0.925	0.95	0.966667	0.95	0.95	0.933333	0.95	0.975	0.975	0.966667	0.941667	0.925	0.95	0.966667	0.958333	0.966667	0.958333	0.958333	0.958333	0.966667	0.95	0.95	0.95	0.95	0.941667	0.925	0.958333	0.95	0.941667
	17	0.941667	0.958333	0.95	0.941667	0.95	0.966667	0.95	0.958333	0.958333	0.958333	0.958333	0.941667	0.941667	0.958333	0.941667	0.95	0.933333	0.95	0.95	0.933333	0.966667	0.95	0.966667	0.958333	0.966667	0.958333	0.966667	0.958333	0.966667	0.966667	0.983333	0.95	0.941667	0.95	0.958333	0.95	0.975	0.941667	0.941667	0.941667	0.975	0.966667	0.95	0.966667	0.933333	0.958333	0.975	0.966667
	18	0.941667	0.95	0.941667	0.933333	0.95	0.958333	0.958333	0.95	0.966667	0.958333	0.958333	0.966667	0.966667	0.975	0.966667	0.941667	0.95	0.966667	0.966667	0.941667	0.958333	0.958333	0.95	0.95	0.966667	0.983333	0.958333	0.95	0.95	0.966667	0.95	0.966667	0.966667	0.975	0.958333	0.95	0.966667	0.975	0.966667	0.966667	0.958333	0.95	0.95	0.958333	0.933333	0.975	0.975	0.941667
	19	0.958333	0.941667	0.933333	0.941667	0.966667	0.975	0.941667	0.933333	0.941667	0.958333	0.958333	0.966667	0.941667	0.958333	0.966667	0.941667	0.975	0.925	0.933333	0.958333	0.95	0.95	0.925	0.966667	0.966667	0.941667	0.958333	0.95	0.941667	0.958333	0.966667	0.95	0.958333	0.966667	0.933333	0.95	0.941667	0.966667	0.966667	0.95	0.958333	0.95	0.941667	0.966667	0.983333	0.95	0.958333	0.95
	20	0.95	0.933333	0.933333	0.95	0.958333	0.975	0.933333	0.966667	0.958333	0.941667	0.933333	0.966667	0.975	0.941667	0.908333	0.941667	0.95	0.95	0.925	0.966667	0.958333	0.941667	0.958333	0.966667	0.975	0.958333	0.975	0.966667	0.958333	0.958333	0.958333	0.958333	0.941667	0.958333	0.966667	0.941667	0.966667	0.966667	0.95	0.983333	0.941667	0.941667	0.975	0.95	0.958333	0.95	0.958333	0.966667
	21	0.933333	0.966667	0.95	0.95	0.975	0.933333	0.966667	0.958333	0.966667	0.966667	0.958333	0.958333	0.958333	0.95	0.958333	0.966667	0.983333	0.966667	0.966667	0.975	0.941667	0.95	0.975	0.966667	0.95	0.966667	0.958333	0.95	0.975	0.933333	0.958333	0.958333	0.95	0.95	0.95	0.966667	0.975	0.958333	0.983333	0.95	0.966667	0.966667	0.975	0.95	0.983333	0.941667	0.975	0.966667
	22	0.941667	0.941667	0.941667	0.95	0.975	0.966667	0.95	0.941667	0.95	0.933333	0.95	0.966667	0.958333	0.95	0.966667	0.95	0.933333	0.933333	0.933333	0.941667	0.958333	0.966667	0.95	0.958333	0.975	0.975	0.966667	0.966667	0.933333	0.95	0.958333	0.975	0.958333	0.95	0.983333	0.975	0.941667	0.958333	0.958333	0.975	0.95	0.941667	0.95	0.958333	0.95	0.958333	0.966667	0.975
	23	0.941667	0.925	0.958333	0.95	0.95	0.966667	0.966667	0.958333	0.95	0.941667	0.966667	0.975	0.95	0.958333	0.966667	0.95	0.933333	0.933333	0.941667	0.941667	0.958333	0.958333	0.966667	0.941667	0.933333	0.958333	0.975	0.958333	0.958333	0.966667	0.95	0.975	0.95	0.966667	0.966667	0.975	0.916667	0.95	0.958333	0.966667	0.941667	0.958333	0.941667	0.95	0.958333	0.958333	0.975	0.958333
	24	0.95	0.941667	0.941667	0.941667	0.966667	0.933333	0.95	0.941667	0.975	0.966667	0.975	0.966667	0.966667	0.933333	0.941667	0.95	0.975	0.958333	0.975	0.941667	0.966667	0.933333	0.95	0.975	0.966667	0.958333	0.95	0.95	0.966667	0.983333	0.966667	0.925	0.966667	0.95	0.958333	0.941667	0.975	0.941667	0.975	0.958333	0.958333	0.958333	0.941667	0.95	0.95	0.966667	0.95	0.958333
	25	0.933333	0.933333	0.916667	0.933333	0.958333	0.966667	0.925	0.95	0.966667	0.958333	0.966667	0.933333	0.958333	0.95	0.958333	0.966667	0.925	0.966667	0.958333	0.983333	0.958333	0.958333	0.958333	0.933333	0.975	0.916667	0.958333	0.958333	0.958333	0.95	0.966667	0.958333	0.975	0.966667	0.933333	0.941667	0.958333	0.95	0.958333	0.958333	0.975	0.95	0.958333	0.95	0.958333	0.966667	0.966667	0.966667
	26	0.95	0.95	0.958333	0.966667	0.966667	0.966667	0.941667	0.933333	0.933333	0.966667	0.95	0.925	0.95	0.933333	0.933333	0.95	0.95	0.958333	0.975	0.983333	0.966667	0.941667	0.933333	0.966667	0.966667	0.966667	0.975	0.95	0.958333	0.958333	0.933333	0.958333	0.933333	0.991667	0.958333	0.941667	0.958333	0.941667	0.958333	0.966667	0.958333	0.958333	0.966667	0.975	0.966667	0.975	0.966667	0.958333
	27	0.941667	0.95	0.966667	0.966667	0.95	0.975	0.975	0.941667	0.95	0.95	0.966667	0.958333	0.958333	0.925	0.975	0.95	0.941667	0.966667	0.95	0.958333	0.95	0.966667	0.966667	0.975	0.958333	0.95	0.958333	0.975	0.941667	0.95	0.966667	0.958333	0.975	0.95	0.966667	0.95	0.975	0.958333	0.966667	0.95	0.966667	0.966667	0.925	0.95	0.941667	0.95	0.975	0.966667
	28	0.933333	0.941667	0.933333	0.95	0.95	0.941667	0.958333	0.941667	0.908333	0.925	0.933333	0.958333	0.958333	0.941667	0.966667	0.958333	0.958333	0.95	0.941667	0.958333	0.941667	0.975	0.941667	0.925	0.941667	0.958333	0.95	0.95	0.975	0.966667	0.941667	0.95	0.966667	0.958333	0.975	0.966667	0.966667	0.966667	0.941667	0.933333	0.958333	0.958333	0.975	0.958333	0.958333	0.966667	0.958333	0.975
	29	0.933333	0.958333	0.941667	0.95	0.933333	0.958333	0.95	0.95	0.95	0.941667	0.966667	0.95	0.975	0.958333	0.933333	0.941667	0.958333	0.958333	0.966667	0.958333	0.958333	0.958333	0.966667	0.966667	0.966667	0.958333	0.975	0.95	0.958333	0.983333	0.975	0.975	0.925	0.966667	0.975	0.958333	0.958333	0.966667	0.966667	0.975	0.966667	0.966667	0.966667	0.958333	0.958333	0.975	0.975	0.958333
	30	0.966667	0.95	0.95	0.958333	0.941667	0.966667	0.941667	0.975	0.966667	0.958333	0.933333	0.95	0.941667	0.966667	0.983333	0.941667	0.95	0.941667	0.958333	0.966667	0.966667	0.958333	0.95	0.908333	0.95	0.966667	0.966667	0.958333	0.966667	0.925	0.966667	0.95	0.966667	0.966667	0.941667	0.958333	0.975	0.966667	0.958333	0.975	0.941667	0.95	0.958333	0.95	0.95	0.958333	0.95	0.966667
	31	0.95	0.95	0.958333	0.933333	0.941667	0.891667	0.95	0.975	0.975	0.95	0.933333	0.941667	0.95	0.925	0.95	0.941667	0.941667	0.95	0.958333	0.95	0.966667	0.941667	0.958333	0.958333	0.95	0.966667	0.958333	0.95	0.958333	0.966667	0.95	0.958333	0.975	0.958333	0.983333	0.966667	0.975	0.975	0.941667	0.941667	0.975	0.966667	0.933333	0.966667	0.983333	0.966667	0.941667	0.966667
	32	0.925	0.941667	0.958333	0.95	0.941667	0.95	0.933333	0.941667	0.958333	0.95	0.958333	0.95	0.966667	0.958333	0.941667	0.95	0.941667	0.966667	0.958333	0.95	0.95	0.941667	0.958333	0.95	0.975	0.958333	0.975	0.95	0.975	0.941667	0.966667	0.966667	0.95	0.958333	0.958333	0.95	0.966667	0.966667	0.975	0.958333	0.958333	0.95	0.958333	0.966667	0.966667	0.966667	0.958333	0.958333
	33	0.941667	0.933333	0.95	0.958333	0.95	0.933333	0.95	0.958333	0.95	0.975	0.958333	0.95	0.941667	0.925	0.983333	0.941667	0.941667	0.941667	0.966667	0.95	0.966667	0.941667	0.95	0.95	0.966667	0.941667	0.966667	0.933333	0.933333	0.958333	0.958333	0.95	0.966667	0.975	0.975	0.966667	0.941667	0.983333	0.95	0.958333	0.958333	0.966667	0.941667	0.958333	0.966667	0.958333	0.958333	0.966667
	34	0.933333	0.95	0.95	0.958333	0.933333	0.966667	0.966667	0.95	0.983333	0.95	0.941667	0.95	0.95	0.958333	0.95	0.958333	0.95	0.975	0.941667	0.933333	0.958333	0.966667	0.941667	0.95	0.941667	0.933333	0.966667	0.958333	0.958333	0.958333	0.958333	0.958333	0.975	0.933333	0.975	0.966667	0.95	0.975	0.966667	0.966667	0.966667	0.966667	0.95	0.958333	0.933333	0.975	0.975	0.958333
	35	0.933333	0.975	0.95	0.958333	0.941667	0.941667	0.933333	0.933333	0.966667	0.975	0.975	0.933333	0.966667	0.966667	0.975	0.941667	0.95	0.958333	0.941667	0.941667	0.958333	0.966667	0.95	0.95	0.95	0.941667	0.95	0.983333	0.975	0.966667	0.958333	0.958333	0.958333	0.95	0.95	0.95	0.95	0.966667	0.958333	0.975	0.95	0.958333	0.958333	0.966667	0.941667	0.941667	0.958333	0.95
	36	0.925	0.941667	0.95	0.941667	0.958333	0.941667	0.975	0.966667	0.966667	0.941667	0.95	0.95	0.966667	0.941667	0.95	0.958333	0.975	0.941667	0.933333	0.916667	0.958333	0.966667	0.958333	0.925	0.958333	0.958333	0.966667	0.941667	0.95	0.966667	0.975	0.941667	0.958333	0.966667	0.966667	0.941667	0.933333	0.966667	0.941667	0.983333	0.908333	0.933333	0.958333	0.975	0.966667	0.975	0.95	0.941667
	37	0.941667	0.958333	0.916667	0.941667	0.95	0.941667	0.941667	0.958333	0.958333	0.975	0.925	0.958333	0.975	0.95	0.966667	0.908333	0.958333	0.966667	0.966667	0.958333	0.975	0.933333	0.966667	0.941667	0.966667	0.975	0.958333	0.941667	0.966667	0.958333	0.958333	0.966667	0.941667	0.958333	0.941667	0.958333	0.95	0.966667	0.933333	0.95	0.958333	0.966667	0.966667	0.95	0.933333	0.975	0.958333	0.958333
	38	0.95	0.941667	0.95	0.95	0.958333	0.966667	0.95	0.95	0.95	0.933333	0.958333	0.925	0.95	0.975	0.941667	0.958333	0.966667	0.958333	0.966667	0.975	0.933333	0.941667	0.958333	0.95	0.958333	0.925	0.966667	0.941667	0.975	0.975	0.958333	0.95	0.95	0.966667	0.933333	0.941667	0.941667	0.958333	0.916667	0.966667	0.966667	0.958333	0.95	0.966667	0.95	0.966667	0.966667	0.958333
	39	0.95	0.925	0.95	0.958333	0.941667	0.95	0.966667	0.925	0.975	0.95	0.95	0.95	0.975	0.933333	0.975	0.941667	0.958333	0.941667	0.925	0.966667	0.966667	0.95	0.958333	0.95	0.941667	0.958333	0.933333	0.95	0.966667	0.958333	0.958333	0.941667	0.975	0.966667	0.983333	0.95	0.95	0.958333	0.958333	0.933333	0.95	0.958333	0.941667	0.95	0.966667	0.95	0.958333	0.975
	40	0.95	0.958333	0.95	0.95	0.925	0.966667	0.95	0.958333	0.966667	0.958333	0.966667	0.941667	0.95	0.958333	0.95	0.95	0.941667	0.966667	0.95	0.95	0.95	0.975	0.941667	0.95	0.95	0.975	0.958333	0.966667	0.958333	0.95	0.966667	0.95	0.958333	0.95	0.941667	0.933333	0.966667	0.966667	0.941667	0.95	0.958333	0.958333	0.966667	0.95	0.95	0.966667	0.941667	0.966667
	41	0.958333	0.916667	0.941667	0.958333	0.958333	0.958333	0.95	0.966667	0.933333	0.933333	0.966667	0.941667	0.958333	0.966667	0.966667	0.941667	0.925	0.966667	0.975	0.966667	0.966667	0.916667	0.925	0.958333	0.95	0.95	0.933333	0.941667	0.958333	0.95	0.941667	0.966667	0.975	0.95	0.958333	0.966667	0.966667	0.966667	0.966667	0.941667	0.966667	0.958333	0.975	0.983333	0.975	0.958333	0.958333	0.941667
	42	0.95	0.916667	0.941667	0.941667	0.966667	0.941667	0.933333	0.933333	0.95	0.933333	0.966667	0.966667	0.958333	0.95	0.966667	0.933333	0.941667	0.925	0.975	0.941667	0.958333	0.958333	0.975	0.95	0.966667	0.958333	0.958333	0.95	0.958333	0.958333	0.958333	0.941667	0.95	0.975	0.975	0.933333	0.975	0.966667	0.958333	0.925	0.958333	0.975	0.983333	0.975	0.966667	0.975	0.95	0.975
	43	0.95	0.966667	0.975	0.958333	0.966667	0.941667	0.95	0.95	0.966667	0.975	0.975	0.933333	0.958333	0.95	0.941667	0.941667	0.95	0.966667	0.966667	0.958333	0.95	0.958333	0.95	0.941667	0.958333	0.941667	0.95	0.975	0.966667	0.95	0.95	0.941667	0.975	0.966667	0.95	0.941667	0.975	0.925	0.95	0.958333	0.958333	0.975	0.958333	0.958333	0.958333	0.95	0.966667	0.958333
	44	0.958333	0.958333	0.95	0.95	0.941667	0.958333	0.958333	0.958333	0.941667	0.958333	0.95	0.966667	0.966667	0.941667	0.933333	0.941667	0.958333	0.95	0.983333	0.958333	0.958333	0.958333	0.958333	0.966667	0.958333	0.975	0.966667	0.95	0.966667	0.941667	0.933333	0.966667	0.958333	0.958333	0.966667	0.966667	0.966667	0.975	0.95	0.983333	0.975	0.958333	0.958333	0.975	0.975	0.966667	0.958333	0.95
	45	0.95	0.95	0.975	0.941667	0.958333	0.958333	0.966667	0.95	0.95	0.966667	0.958333	0.941667	0.975	0.958333	0.966667	0.958333	0.941667	0.958333	0.95	0.966667	0.95	0.941667	0.958333	0.966667	0.958333	0.958333	0.925	0.933333	0.933333	0.941667	0.983333	0.975	0.958333	0.958333	0.983333	0.966667	0.975	0.958333	0.958333	0.958333	0.975	0.966667	0.958333	0.958333	0.975	0.966667	0.958333	0.958333
	46	0.933333	0.941667	0.95	0.941667	0.941667	0.941667	0.933333	0.958333	0.95	0.975	0.933333	0.933333	0.925	0.966667	0.941667	0.933333	0.916667	0.966667	0.975	0.958333	0.958333	0.958333	0.958333	0.941667	0.916667	0.95	0.975	0.966667	0.966667	0.958333	0.975	0.958333	0.941667	0.958333	0.941667	0.941667	0.958333	0.958333	0.958333	0.941667	0.966667	0.975	0.975	0.966667	0.975	0.958333	0.966667	0.975
	47	0.966667	0.975	0.975	0.95	0.95	0.95	0.958333	0.958333	0.941667	0.95	0.966667	0.958333	0.933333	0.958333	0.983333	0.95	0.933333	0.95	0.941667	0.95	0.95	0.95	0.95	0.958333	0.966667	0.983333	0.933333	0.95	0.933333	0.966667	0.966667	0.95	0.95	0.958333	0.966667	0.941667	0.975	0.958333	0.958333	0.958333	0.966667	0.966667	0.966667	0.958333	0.95	0.966667	0.95	0.966667
	48	0.958333	0.95	0.941667	0.966667	0.95	0.941667	0.958333	0.95	0.941667	0.958333	0.95	0.95	0.941667	0.958333	0.933333	0.975	0.958333	0.933333	0.966667	0.966667	0.933333	0.941667	0.933333	0.933333	0.95	0.966667	0.933333	0.95	0.975	0.958333	0.95	0.966667	0.966667	0.95	0.958333	0.966667	0.966667	0.95	0.958333	0.975	0.941667	0.95	0.941667	0.941667	0.958333	0.925	0.966667	0.941667
	49	0.95	0.958333	0.941667	0.975	0.966667	0.95	0.933333	0.958333	0.975	0.966667	0.958333	0.966667	0.975	0.933333	0.95	0.958333	0.975	0.958333	0.95	0.958333	0.958333	0.95	0.95	0.966667	0.95	0.958333	0.975	0.958333	0.95	0.975	0.983333	0.958333	0.933333	0.966667	0.95	0.933333	0.95	0.983333	0.975	0.95	0.966667	0.958333	0.933333	0.95	0.983333	0.958333	0.966667	0.958333
	50	0.966667	0.933333	0.925	0.933333	0.966667	0.933333	0.958333	0.966667	0.916667	0.941667	0.975	0.966667	0.941667	0.95	0.933333	0.95	0.933333	0.958333	0.958333	0.958333	0.975	0.933333	0.958333	0.975	0.966667	0.966667	0.958333	0.95	0.966667	0.941667	0.966667	0.958333	0.958333	0.966667	0.966667	0.975	0.975	0.958333	0.925	0.966667	0.95	0.95	0.975	0.975	0.95	0.958333	0.95	0.966667
		0.945833	0.947167	0.947333	0.949833	0.952	0.950833	0.949	0.951667	0.955	0.9535	0.956333	0.953333	0.954667	0.951833	0.954	0.948	0.951333	0.955333	0.955333	0.954333	0.955667	0.9525	0.953667	0.953333	0.958333	0.957833	0.959333	0.954833	0.959	0.958167	0.9605	0.957833	0.956833	0.960167	0.960667	0.955667	0.959833	0.960167	0.957833	0.957833	0.959667	0.958833	0.955667	0.9595	0.958833	0.9595	0.959333	0.958667
		0.945833	0.947167	0.947333	0.949833	0.952	0.950833	0.949	0.951667	0.955	0.9535	0.956333	0.953333	0.954667	0.951833	0.954	0.948	0.951333	0.955333	0.955333	0.954333	0.955667	0.9525	0.953667	0.953333	0.958333	0.957833	0.959333	0.954833	0.959	0.958167	0.9605	0.957833	0.956833	0.960167	0.960667	0.955667	0.959833	0.960167	0.957833	0.957833	0.959667	0.958833	0.955667	0.9595	0.958833	0.9595	0.959333	0.958667
[truncated: 46 more columns]

## Sheet: prediction labels
		PCA							Xgboost			Adaboost				None
	samples	ELM	SVM	KNN	Adaboost	CART	Xgboost		LBP	None		LBP	PCA	None		ELM	SVM	KNN	CART	Adaboost
	1	1	1	1	1	1	1		1	1		1	1	1		1	1	1	1	1
	2	1	1	1	1	1	1		1	1		1	1	1		2	1	1	2	1
	3	1	1	1	1	1	1		1	1		1	1	1		1	1	1	2	1
	4	1	1	1	1	1	1		1	1		1	1	1		1	1	1	1	1
	5	1	1	1	1	1	1		1	1		1	1	1		2	1	1	1	1
	6	1	1	1	1	1	1		1	1		1	1	1		1	1	1	1	1
	7	1	1	1	1	1	1		1	1		1	1	1		1	1	1	1	1
	8	1	1	1	1	1	1		1	1		1	1	1		1	1	1	1	1
	9	1	1	1	1	1	1		1	1		1	1	1		2	1	1	2	1
	10	1	1	1	1	1	1		1	1		1	1	1		1	1	1	1	1
	11	1	1	1	1	1	1		1	1		1	1	1		1	1	1	1	1
	12	1	1	1	1	1	1		1	1		1	1	1		1	1	1	1	1
	13	1	1	1	1	1	1		1	1		1	1	1		1	1	1	1	1
	14	1	1	1	1	1	1		1	1		1	1	1		1	1	1	1	1
	15	1	1	1	1	1	1		1	1		1	1	1		1	1	1	1	1
	16	2	2	2	2	2	2		1	1		2	2	2		1	2	2	1	2
	17	1	1	1	1	1	1		1	1		1	1	1		1	1	1	1	1
	18	1	1	1	1	1	1		1	1		1	1	1		1	1	1	1	1
	19	1	1	1	1	1	1		1	1		1	1	1		1	1	1	1	1
	20	1	1	1	1	1	1		1	2		1	1	2		1	1	1	1	2
	21	1	1	1	1	1	1		1	1		1	1	1		1	1	1	1	1
	22	1	1	1	1	1	1		2	1		2	1	1		1	1	1	1	1
	23	1	1	1	1	1	1		1	1		1	1	1		1	1	1	2	1
	24	1	1	1	1	1	1		1	1		1	1	1		1	1	1	1	1
	25	1	1	1	1	1	1		1	1		1	1	1		1	1	1	1	1
	26	1	1	1	1	1	1		1	1		1	1	1		1	1	1	1	1
	27	1	1	1	1	1	1		1	1		1	1	1		1	1	1	1	1
	28	1	1	1	1	1	1		1	1		2	1	1		1	1	1	1	1
	29	1	1	1	1	1	1		1	1		1	1	1		1	1	1	1	1
	30	1	1	1	1	1	1		1	1		1	1	1		1	1	1	1	1
	31	1	1	1	1	1	1		1	1		1	1	1		1	1	1	1	1
	32	1	1	1	1	1	1		1	1		1	1	1		2	1	1	1	1
	33	1	1	1	1	1	1		1	1		1	1	1		1	1	1	1	1
	34	1	1	1	1	1	1		1	1		1	1	1		2	1	1	1	1
	35	1	1	1	1	1	1		1	1		2	1	1		1	1	1	1	1
	36	1	1	1	1	1	1		1	1		1	1	1		1	1	1	1	1
	37	1	1	1	1	1	1		1	1		1	1	1		1	1	1	1	1
	38	1	1	1	1	1	1		1	1		1	1	1		1	1	1	1	1
	39	1	1	1	1	1	1		1	1		1	1	1		1	1	1	1	1
	40	1	1	1	1	1	1		1	1		1	1	1		1	1	1	1	1
	41	1	1	1	1	1	1		1	1		1	1	1		2	1	1	2	1
	42	1	1	1	1	1	1		1	1		1	1	1		1	1	1	1	1
	43	1	1	1	1	1	1		1	1		1	1	1		1	1	1	1	1
	44	1	1	1	1	1	1		1	1		1	1	1		1	1	1	1	1
	45	1	1	1	1	1	1		1	1		1	1	1		1	1	1	1	1
	46	1	1	1	1	1	1		1	1		1	1	1		1	1	1	1	1
	47	1	1	1	1	1	1		1	1		1	1	1		1	1	1	1	1
	48	1	1	1	1	1	1		1	1		1	1	1		2	1	1	1	1
	49	1	1	1	1	1	1		1	1		1	1	1		1	1	1	1	1
	50	1	1	1	1	1	1		1	1		1	1	1		1	1	1	1	1
	51	1	1	1	1	1	1		1	1		1	1	1		1	1	1	1	1
	52	1	1	1	1	1	1		1	1		1	1	1		1	1	1	1	1
	53	1	1	1	1	2	1		1	1		1	1	1		1	1	1	1	1
	54	1	1	1	1	1	1		1	1		1	1	1		1	1	1	1	1
	55	1	1	1	1	1	1		1	1		1	1	1		1	1	1	1	1
	56	1	1	1	1	1	1		1	1		1	1	1		2	1	1	1	1
	57	1	1	1	1	1	1		1	1		1	1	1		1	1	1	1	1
	58	1	1	1	1	1	1		1	1		1	1	1		1	1	1	1	1
	59	1	1	1	1	1	1		1	1		1	1	1		1	1	1	1	1
	60	1	1	1	1	1	1		1	1		1	1	1		1	1	1	1	1
	61	2	2	2	2	2	2		2	2		2	2	2		2	2	2	2	2
	62	2	2	2	2	2	2		2	2		2	2	2		2	1	2	1	2
	63	2	2	2	2	2	2		1	2		1	2	2		2	1	2	2	2
	64	2	2	2	2	2	2		1	2		1	2	2		2	1	2	1	2
	65	2	2	2	2	2	2		1	2		1	2	2		2	1	2	2	2
	66	2	2	2	2	2	2		2	2		2	2	2		2	2	2	2	2
	67	2	2	2	2	2	2		2	2		2	2	2		2	2	2	2	2
	68	2	2	2	2	2	2		2	2		1	2	2		2	1	2	2	2
	69	2	2	2	2	2	2		2	2		2	2	2		2	1	2	2	2
	70	2	2	2	2	2	2		2	2		2	2	2		2	2	2	2	2
	71	2	2	2	2	2	2		2	2		2	2	2		1	1	2	2	2
	72	2	2	2	2	2	2		2	2		2	2	2		2	2	2	2	2
	73	2	2	2	2	2	2		2	2		2	2	1		2	1	2	2	2
	74	1	1	1	1	1	1		1	1		1	1	1		1	1	1	1	1
	75	2	2	2	2	2	2		2	2		2	2	2		2	1	2	2	2
	76	2	2	2	2	2	2		2	2		2	2	2		1	1	2	2	2
	77	2	2	2	2	2	2		2	2		2	2	2		2	2	2	2	2
	78	2	2	2	2	2	2		2	2		2	2	2		2	1	2	1	2
	79	2	2	2	2	2	2		2	2		2	2	2		2	2	2	2	2
	80	2	2	2	2	2	2		2	2		2	2	2		2	1	2	2	2
	81	2	2	2	2	2	2		1	2		1	2	2		2	2	2	2	2
	82	2	2	2	2	2	2		1	2		1	2	2		2	1	1	1	2
	83	2	2	2	2	2	2		2	2		2	2	2		2	1	2	1	2
	84	2	2	2	2	2	2		2	2		2	2	2		1	1	2	2	2
	85	2	2	2	2	2	2		2	2		2	2	2		2	2	2	2	2
	86	2	2	2	2	2	2		2	2		1	2	2		2	1	2	2	2
	87	2	2	2	2	2	2		2	2		2	2	2		2	2	2	2	2
	88	2	2	2	2	2	2		2	2		2	2	2		2	1	2	2	2
	89	2	2	2	2	2	2		1	2		1	2	2		2	1	2	1	2
	90	2	2	2	2	2	2		2	2		2	2	2		2	1	2	2	2
	91	2	2	2	2	2	2		2	2		2	2	2		2	1	2	2	2
	92	2	2	2	2	2	2		2	2		2	2	2		2	1	2	2	2
	93	2	2	2	2	2	2		2	2		2	2	2		2	2	2	1	2
	94	2	2	2	2	2	2		2	2		2	2	2		2	2	2	2	2
	95	2	2	2	2	2	2		1	2		1	2	1		2	1	2	1	2
	96	2	2	2	2	2	2		2	2		1	2	2		2	1	2	2	2
	97	2	2	2	2	2	2		2	2		2	2	2		2	2	2	2	2
	98	2	2	2	2	2	2		2	2		2	2	2		2	1	1	1	2
	99	2	2	2	2	2	2		2	2		2	2	2		2	1	2	2	2
	100	2	2	2	2	2	2		2	2		2	2	2		2	2	2	2	2
	101	1	1	2	2	2	2		2	2		1	1	1		1	1	2	1	1
	102	2	2	2	2	2	2		2	2		2	2	2		2	1	2	1	2
	103	2	2	2	2	2	2		2	2		2	2	2		2	2	2	2	2
	104	2	2	2	2	2	2		2	2		2	2	2		2	2	2	2	2
	105	2	2	2	2	2	2		2	2		2	2	2		1	1	2	2	2
	106	2	2	2	2	2	2		2	2		2	2	2		2	1	2	2	2
	107	2	2	2	2	2	2		2	2		2	2	2		1	1	2	2	2
	108	2	2	2	2	2	2		2	2		2	2	2		2	1	2	2	2
	109	2	2	2	2	2	2		2	2		2	2	2		2	2	2	2	2
	110	2	2	2	2	2	2		2	2		2	2	2		1	1	2	2	2
	111	2	2	2	2	2	2		1	2		1	2	2		2	1	2	2	2
	112	2	2	2	2	2	2		2	2		1	2	2		2	1	2	1	2
	113	2	2	2	2	2	2		2	2		1	2	2		2	1	2	2	2
	114	2	2	2	2	2	2		2	2		2	2	2		2	1	2	2	2
	115	2	2	2	2	2	2		2	2		2	2	2		2	2	2	2	2
	116	2	2	2	2	2	2		2	2		2	2	2		2	2	2	2	2
	117	1	2	2	2	2	2		1	2		1	2	2		2	1	1	2	2
	118	2	2	2	2	2	2		2	2		2	2	2		2	1	2	1	2
	119	1	2	2	2	2	2		2	2		2	2	2		1	1	2	2	2
	120	2	2	2	2	2	2		2	2		2	2	2		2	1	2	2	2
